# Supplementary material for: Resting natural killer cells promote the progress of colon cancer liver metastasis by elevating tumor-derived stem cell factor
Source: eLife. 2024 Oct 10;13:RP97201. doi: 10.7554/eLife.97201 (PMC11466454; doi:10.7554/eLife.97201)
Supplement: Source code 1. [file elife-97201-code1.zip]

Archive with 1 entries (1 files):
- eLife-VOR-RA-2024-97201/Code.docx
